# Supplementary material for: Development of Leptolyngbya sp. BL0902 into a model organism for synthetic biological research in filamentous cyanobacteria
Source: Front Microbiol. 2024 Jul 22;15:1409771. doi: 10.3389/fmicb.2024.1409771 (PMC11298460; doi:10.3389/fmicb.2024.1409771)
Supplement: Supplementary file 4 [file Table_4.XLSX]

## Sheet: Table_S4
Classification	Gene	delta_hetR	delta_patX	delta_patX_hetR	WT	Annotation	delta_hetR_1	delta_hetR_2	delta_hetR_3	delta_patX_1	delta_patX_2	delta_patX_3	delta_patX_hetR_1	delta_patX_hetR_2	delta_patX_hetR_3	WT_1	WT_2	WT_3		Column Name	Description
1	GFS31_RS00450	0.572338	0.707892	0.182023	-1.46225	AIPR family protein [Leptolyngbya sp. BL0902]	2579	1901	2300	2308	2159	2078	2655	2167	2679	882	767	589		Classification	Differential expression patterns defined in this study
1	GFS31_RS00455	0.261789	0.961988	0.180964	-1.40474	hypothetical protein [Leptolyngbya sp. BL0902]	152	126	239	249	190	284	212	203	241	56	55	55		Gene	Gene ID
1	GFS31_RS00690	0.755861	0.608837	0.0682475	-1.43295	hypothetical protein [Leptolyngbya sp. BL0902]	2614	3228	4057	2037	3193	2815	2769	2745	2831	705	779	716		delta_hetR	Standardized expression of genes in the delta_hetR mutant
1	GFS31_RS00695	0.288391	0.761342	0.420178	-1.46991	DUF1275 domain-containing protein [Leptolyngbya sp. BL0902]	510	443	542	592	584	678	777	840	654	141	176	149		delta_patX	Standardized expression of genes in the delta_patX mutant
1	GFS31_RS00790	-0.205808	0.626511	0.902445	-1.32315	hypothetical protein [Leptolyngbya sp. BL0902]	961	709	635	1702	1916	2792	4299	5659	4147	166	215	140		delta_patX_hetR	Standardized expression of genes in the delta_patX_hetR mutant
1	GFS31_RS01015	0.482899	1.03442	-0.236324	-1.28099	hypothetical protein [Leptolyngbya sp. BL0902]	1902	1697	2108	2382	2347	2705	1811	1418	1639	701	568	548		WT	Standardized expression of genes in the wild type
1	GFS31_RS01020	0.856546	0.588775	-0.0611482	-1.38417	dynamin family protein [Leptolyngbya sp. BL0902]	3679	2992	3425	2434	2818	2370	2829	2330	2524	931	880	654		Column H-S	Raw counts of the 3 mutants and the wild type (3 biological replicates)
1	GFS31_RS01145	0.0180164	1.17441	0.0781293	-1.27056	DUF86 domain-containing protein [Leptolyngbya sp. BL0902]	72	55	66	134	100	118	91	87	98	35	33	20
1	GFS31_RS01155	0.92226	0.593938	-0.18922	-1.32698	hypothetical protein [Leptolyngbya sp. BL0902]	177	190	254	177	113	144	125	100	128	49	35	21
1	GFS31_RS01160	0.711724	0.698366	0.00613663	-1.41623	hypothetical protein [Leptolyngbya sp. BL0902]	1073	926	1226	983	1011	866	942	771	873	229	232	185
1	GFS31_RS01165	0.563172	0.919736	-0.134241	-1.34867	hypothetical protein [Leptolyngbya sp. BL0902]	2009	2057	2541	2439	2349	2568	2294	1704	1985	753	747	640
1	GFS31_RS01610	0.306278	0.720909	0.450494	-1.47768	type II toxin-antitoxin system VapC family toxin [Leptolyngbya sp. BL0902]	343	274	354	410	315	319	502	383	554	169	184	124
1	GFS31_RS02050	1.24014	-0.053106	0.0207677	-1.20781	hypothetical protein [Leptolyngbya sp. BL0902]	6778	6325	7833	1400	1933	1670	2601	2577	3107	797	534	462
1	GFS31_RS02055	1.24052	0.0465867	-0.0820187	-1.20508	hypothetical protein [Leptolyngbya sp. BL0902]	15713	15576	20993	3532	4553	4804	5727	5710	5688	1685	1149	1052
1	GFS31_RS02080	1.3408	0.0444942	-0.345684	-1.03961	type II toxin-antitoxin system VapC family toxin [Leptolyngbya sp. BL0902]	3284	2704	3914	821	848	710	978	679	824	380	283	261
1	GFS31_RS02385	0.584122	0.970234	-0.272481	-1.28187	peptidoglycan-binding protein [Leptolyngbya sp. BL0902]	72	112	78	103	152	66	89	50	58	25	18	21
1	GFS31_RS02720	0.461991	0.803699	0.185582	-1.45127	MULTISPECIES: photosystem I iron-sulfur center protein PsaC [Cyanobacteria]	3877	4125	3717	4128	5692	2977	5826	4330	4260	1786	2051	1277
1	GFS31_RS03410	-0.11435	1.17009	0.200322	-1.25606	NACHT domain-containing protein [Leptolyngbya sp. BL0902]	65	34	103	199	244	237	114	114	139	16	26	7
1	GFS31_RS03955	0.809578	0.76205	-0.271588	-1.30004	hypothetical protein [Leptolyngbya sp. BL0902]	435	446	599	348	540	404	345	243	307	114	114	75
1	GFS31_RS04475	0.148409	0.609237	0.698161	-1.45581	chlorophyll a/b-binding protein [Leptolyngbya sp. BL0902]	140	143	92	144	107	171	218	243	207	65	71	41
1	GFS31_RS05530	0.130803	0.891743	0.40111	-1.42366	MULTISPECIES: phycobilisome linker polypeptide [Cyanobacteria]	292	361	394	407	605	443	771	564	401	171	180	110
1	GFS31_RS05575	1.0711	0.236802	0.0321163	-1.34002	F0F1 ATP synthase subunit B [Leptolyngbya sp. BL0902]	1091	1238	1590	584	907	703	1209	981	807	417	374	248
1	GFS31_RS05580	-0.021209	1.06785	0.286475	-1.33311	ATP synthase F1 subunit delta [Leptolyngbya sp. BL0902]	659	891	935	1115	1345	2074	1469	1541	1156	395	457	294
1	GFS31_RS05805	-0.28095	1.2483	0.185248	-1.1526	cyanase [Leptolyngbya sp. BL0902]	54	57	83	195	305	307	149	135	143	29	29	19
1	GFS31_RS05810	0.603474	0.883467	-0.131178	-1.35576	ABC transporter ATP-binding protein [Leptolyngbya sp. BL0902]	83	108	131	81	169	110	91	107	70	31	39	15
1	GFS31_RS06605	1.01906	0.4392	-0.135267	-1.323	urea ABC transporter ATP-binding subunit UrtE [Leptolyngbya sp. BL0902]	204	300	406	133	209	229	184	255	174	63	101	60
1	GFS31_RS06610	1.01367	0.492904	-0.208008	-1.29856	urea ABC transporter ATP-binding protein UrtD [Leptolyngbya sp. BL0902]	682	942	1305	435	670	663	504	639	461	167	228	145
1	GFS31_RS08975	1.16612	0.250138	-0.172088	-1.24417	hypothetical protein [Leptolyngbya sp. BL0902]	2032	1820	2696	1193	880	1099	1264	1088	1311	484	437	424
1	GFS31_RS09110	1.12777	0.157982	0.0191646	-1.30492	NA	1326	1720	1901	711	1396	656	1300	1177	1245	475	512	392
1	GFS31_RS09295	0.625443	0.50931	0.356093	-1.49085	DUF433 domain-containing protein [Leptolyngbya sp. BL0902]	97	81	86	85	71	69	120	104	97	32	41	23
1	GFS31_RS09370	0.712152	0.485345	0.278827	-1.47632	hypothetical protein [Leptolyngbya sp. BL0902]	109	90	138	99	87	79	160	91	120	40	34	25
1	GFS31_RS09485	1.32205	0.0705171	-0.32373	-1.06884	hypothetical protein [Leptolyngbya sp. BL0902]	480	475	701	144	121	127	148	112	135	54	60	22
1	GFS31_RS09550	0.679608	0.404238	0.403425	-1.48727	DUF1830 domain-containing protein [Leptolyngbya sp. BL0902]	4658	3578	4881	3110	3130	3618	5291	5392	4515	1122	1420	981
1	GFS31_RS09660	0.418307	0.311986	0.744137	-1.47443	AEC family transporter [Leptolyngbya sp. BL0902]	136	144	180	140	107	151	281	230	213	80	73	72
1	GFS31_RS09855	0.787784	0.530925	0.124233	-1.44294	Crp/Fnr family transcriptional regulator [Leptolyngbya sp. BL0902]	5334	5412	5770	3540	5298	3992	5261	4729	5133	1489	1667	1171
1	GFS31_RS10515	1.20721	0.187541	-0.180264	-1.21449	type II toxin-antitoxin system RelE/ParE family toxin [Leptolyngbya sp. BL0902]	140	151	154	66	50	70	81	79	55	42	15	15
1	GFS31_RS10520	1.08998	0.197596	0.0432267	-1.3308	hypothetical protein [Leptolyngbya sp. BL0902]	215	215	354	190	117	92	219	143	176	59	46	51
1	GFS31_RS10535	0.533927	0.62304	0.331862	-1.48883	hypothetical protein [Leptolyngbya sp. BL0902]	4	3	7	6	2	5	5	6	7	0	1	0
1	GFS31_RS10815	0.540263	0.463877	0.495123	-1.49926	UbiX family flavin prenyltransferase [Leptolyngbya sp. BL0902]	205	178	251	170	168	203	304	306	241	54	64	63
1	GFS31_RS11270	0.531796	0.45084	0.51644	-1.49908	polysaccharide biosynthesis protein [Leptolyngbya sp. BL0902]	1629	2015	2529	1725	1451	2074	2957	2664	2732	616	668	505
1	GFS31_RS11275	0.733751	0.0898237	0.616416	-1.43999	NAD-dependent epimerase [Leptolyngbya sp. BL0902]	332	219	365	152	173	216	486	336	347	73	84	74
1	GFS31_RS11280	0.732225	0.271839	0.469018	-1.47308	flippase [Leptolyngbya sp. BL0902]	317	237	434	211	199	234	449	339	345	91	78	70
1	GFS31_RS11285	0.473685	0.29359	0.710683	-1.47796	sulfotransferase domain-containing protein [Leptolyngbya sp. BL0902]	230	140	206	154	136	168	348	251	307	81	59	46
1	GFS31_RS11290	0.297672	0.457862	0.721401	-1.47693	FkbM family methyltransferase [Leptolyngbya sp. BL0902]	290	246	288	321	224	293	680	450	441	72	104	64
1	GFS31_RS11295	0.169124	0.800925	0.479189	-1.44924	glycosyltransferase [Leptolyngbya sp. BL0902]	103	80	114	134	137	125	211	159	135	46	39	22
1	GFS31_RS11630	1.0126	0.13535	0.231457	-1.3794	hypothetical protein [Leptolyngbya sp. BL0902]	270	182	271	129	150	80	196	169	211	61	46	31
1	GFS31_RS13020	1.02203	0.314331	0.025974	-1.36234	FkbM family methyltransferase [Leptolyngbya sp. BL0902]	1349	1200	1300	764	785	705	1023	940	951	396	286	274
1	GFS31_RS13025	1.03413	0.26521	0.0630997	-1.36244	DUF362 domain-containing protein [Leptolyngbya sp. BL0902]	1659	1405	1664	862	705	882	1228	935	1103	284	317	271
1	GFS31_RS13030	1.1886	0.114596	-0.0495341	-1.25366	hypothetical protein [Leptolyngbya sp. BL0902]	1225	1283	1913	444	461	407	689	460	581	132	115	121
1	GFS31_RS13050	0.950913	0.401117	0.0384352	-1.39047	FkbM family methyltransferase [Leptolyngbya sp. BL0902]	951	733	895	461	574	470	674	490	583	159	132	127
1	GFS31_RS13260	0.487669	0.730292	0.253324	-1.47128	heme o synthase [Leptolyngbya sp. BL0902]	945	1512	1576	1179	1054	1811	1712	1649	1568	559	650	558
1	GFS31_RS13500	0.702096	0.478849	0.298473	-1.47942	glycoside hydrolase family 9 protein [Leptolyngbya sp. BL0902]	2073	2023	2571	2001	1722	1735	3111	2054	2749	1045	1014	824
1	GFS31_RS13850	0.154015	0.944917	0.310646	-1.40958	hypothetical protein [Leptolyngbya sp. BL0902]	36	26	46	45	39	74	54	43	66	18	17	5
1	GFS31_RS13940	0.24471	1.03636	0.082488	-1.36355	MULTISPECIES: photosystem II reaction center protein PsbM [Cyanobacteria]	2583	2809	2718	3295	3951	4219	3903	3131	3268	1109	1413	952
1	GFS31_RS13965	0.923063	0.176925	0.319393	-1.41938	RNA chaperone Hfq [Leptolyngbya sp. BL0902]	2936	4419	4858	2130	2159	3094	4215	3790	4084	1150	1443	1114
1	GFS31_RS14360	0.449489	0.530797	0.518751	-1.49904	P-II family nitrogen regulator [Leptolyngbya sp. BL0902]	499	504	708	469	577	538	997	694	757	248	285	182
1	GFS31_RS14560	0.775002	0.595182	0.058691	-1.42888	hypothetical protein [Leptolyngbya sp. BL0902]	673	576	1045	568	507	717	695	539	690	240	149	155
1	GFS31_RS14565	0.73503	0.559049	0.162243	-1.45632	DUF2281 domain-containing protein [Leptolyngbya sp. BL0902]	829	825	1012	690	620	792	861	661	886	242	165	133
1	GFS31_RS14570	0.893013	0.455149	0.0630065	-1.41117	YgiT-type zinc finger protein [Leptolyngbya sp. BL0902]	590	552	932	395	370	493	453	378	559	115	75	97
1	GFS31_RS15460	0.965393	0.237979	0.200602	-1.40397	helix-turn-helix domain-containing protein [Leptolyngbya sp. BL0902]	93	83	149	58	46	83	99	87	88	33	22	18
1	GFS31_RS15465	1.08437	0.319389	-0.0948952	-1.30886	ribonuclease H family protein [Leptolyngbya sp. BL0902]	416	370	505	223	169	239	278	219	197	69	68	52
1	GFS31_RS16045	0.405332	1.0104	-0.0704306	-1.3453	hypothetical protein [Leptolyngbya sp. BL0902]	536	389	484	522	637	620	514	468	495	218	198	132
1	GFS31_RS16050	0.294768	1.11219	-0.117663	-1.2893	J domain-containing protein [Leptolyngbya sp. BL0902]	334	220	234	353	423	458	328	245	240	99	117	58
1	GFS31_RS16105	0.752243	0.302593	0.417629	-1.47247	hypothetical protein [Leptolyngbya sp. BL0902]	229	248	326	215	149	237	386	268	311	108	120	94
1	GFS31_RS16115	0.710443	0.508798	0.254416	-1.47366	hypothetical protein [Leptolyngbya sp. BL0902]	63	41	78	45	48	54	63	75	66	23	28	23
1	GFS31_RS16455	1.10304	0.197058	0.0205308	-1.32063	site-specific DNA-methyltransferase [Leptolyngbya sp. BL0902]	4436	3925	6139	1925	2089	2450	3096	2955	2634	826	860	679
1	GFS31_RS16460	1.05638	0.0535456	0.240413	-1.35033	hypothetical protein [Leptolyngbya sp. BL0902]	928	853	1228	487	402	427	906	741	680	186	207	166
1	GFS31_RS16500	1.05538	0.0144559	0.275543	-1.34538	photosystem I reaction center subunit II [Leptolyngbya sp. BL0902]	11004	9299	10422	4389	8367	3400	12270	7469	7909	2704	3299	2054
1	GFS31_RS18100	0.840105	0.384558	0.223264	-1.44793	type II toxin-antitoxin system RelE/ParE family toxin [Leptolyngbya sp. BL0902]	162	118	136	89	90	98	161	94	137	39	29	24
1	GFS31_RS18110	0.899744	0.355663	0.171027	-1.42643	hypothetical protein [Leptolyngbya sp. BL0902]	415	263	408	253	197	194	339	225	306	68	73	50
1	GFS31_RS18115	0.861535	0.509135	0.0423916	-1.41306	hypothetical protein [Leptolyngbya sp. BL0902]	595	488	679	411	435	431	505	465	524	187	149	140
1	GFS31_RS18120	0.243901	0.857621	0.343197	-1.44472	DUF2283 domain-containing protein [Leptolyngbya sp. BL0902]	146	114	124	153	136	167	166	170	222	63	68	52
1	GFS31_RS18305	1.18601	0.235229	-0.196768	-1.22447	type II toxin-antitoxin system HicA family toxin [Leptolyngbya sp. BL0902]	610	588	815	365	248	285	352	313	325	146	124	82
1	GFS31_RS21045	0.215226	0.0574582	1.07055	-1.34324	HNH endonuclease [Leptolyngbya sp. BL0902]	39	29	34	30	22	28	142	85	66	13	4	5
1	GFS31_RS21120	0.963688	0.326883	0.106934	-1.3975	NA	79	55	52	37	38	46	64	52	51	17	31	11
2	GFS31_RS00100	1.35654	-0.596718	-0.887382	0.127556	hypothetical protein [Leptolyngbya sp. BL0902]	1939	1940	2152	200	310	189	276	235	259	531	707	521
2	GFS31_RS00825	1.16386	-0.740573	-0.921359	0.498069	alpha-glucan family phosphorylase [Leptolyngbya sp. BL0902]	3327	4151	4530	334	495	279	529	433	382	1859	2247	1619
2	GFS31_RS01040	1.27282	-0.650145	-0.929144	0.306466	DUF5331 domain-containing protein [Leptolyngbya sp. BL0902]	1142	685	993	103	183	85	166	120	125	431	415	280
2	GFS31_RS02800	1.20885	-0.659935	-0.964571	0.415654	alpha-amylase [Leptolyngbya sp. BL0902]	935	1115	1279	121	258	140	250	160	165	531	605	508
2	GFS31_RS04450	1.28903	-0.704655	-0.871457	0.287077	long-chain fatty acid--CoA ligase [Leptolyngbya sp. BL0902]	3268	5425	4827	295	342	350	441	405	386	1369	1507	1177
2	GFS31_RS05260	1.36208	-0.61433	-0.867719	0.119966	RNA-binding S4 domain-containing protein [Leptolyngbya sp. BL0902]	138	127	96	19	19	19	20	24	26	38	47	50
2	GFS31_RS05970	1.30337	-0.9121	-0.638776	0.247502	NADP-dependent phosphogluconate dehydrogenase [Leptolyngbya sp. BL0902]	808	917	1337	82	95	39	194	111	149	320	352	282
2	GFS31_RS06185	1.27624	-0.882192	-0.704617	0.310565	nitric-oxide reductase large subunit [Leptolyngbya sp. BL0902]	487	489	566	79	80	57	136	120	135	238	260	221
2	GFS31_RS07010	1.28652	-0.621266	-0.939922	0.274669	class 1 fructose-bisphosphatase [Leptolyngbya sp. BL0902]	3618	4547	4501	713	997	796	1093	898	981	1921	2202	1854
2	GFS31_RS07310	1.31188	-0.528263	-0.980405	0.196793	methyl-accepting chemotaxis protein [Leptolyngbya sp. BL0902]	37857	39673	48599	4405	5652	5018	4896	4120	5055	13502	14292	11481
2	GFS31_RS08000	1.26938	-0.594991	-0.972513	0.298122	DUF1269 domain-containing protein [Leptolyngbya sp. BL0902]	705	701	758	152	128	131	202	148	119	334	432	275
2	GFS31_RS08415	1.32967	-0.600485	-0.914842	0.18566	heme-copper oxidase subunit III [Leptolyngbya sp. BL0902]	562	914	977	40	67	43	48	48	46	167	191	176
2	GFS31_RS08420	1.33819	-0.699567	-0.827218	0.188597	cytochrome c oxidase subunit I [Leptolyngbya sp. BL0902]	4399	5339	6822	210	295	150	331	239	238	953	1120	908
2	GFS31_RS08425	1.2685	-0.722005	-0.87337	0.326878	cytochrome c oxidase subunit II [Leptolyngbya sp. BL0902]	3393	3494	4098	99	168	111	175	140	130	791	953	770
2	GFS31_RS10280	1.4155	-0.597704	-0.799228	-0.0185676	type I glyceraldehyde-3-phosphate dehydrogenase [Leptolyngbya sp. BL0902]	4481	5558	6992	202	350	170	314	255	215	714	764	537
2	GFS31_RS10555	1.26602	-0.558545	-0.999862	0.292384	hypothetical protein [Leptolyngbya sp. BL0902]	805	761	698	64	123	68	82	68	71	246	275	265
2	GFS31_RS10560	1.20078	-0.67098	-0.960444	0.430642	glutamate synthase subunit beta [Leptolyngbya sp. BL0902]	7647	8701	9290	596	1027	562	859	654	730	3412	3923	2895
2	GFS31_RS11775	1.31819	-0.542937	-0.96516	0.189908	glutamate synthase large subunit [Leptolyngbya sp. BL0902]	19923	23985	26643	1295	2055	1464	1509	1225	1291	4989	5571	4934
2	GFS31_RS11800	1.3182	-0.736163	-0.815908	0.233867	S-layer homology domain-containing protein [Leptolyngbya sp. BL0902]	13407	14696	14878	1415	1893	1264	2322	1905	2182	4847	5674	4239
2	GFS31_RS12390	1.15029	-0.657054	-0.996107	0.502866	SPFH domain-containing protein [Leptolyngbya sp. BL0902]	4650	5187	5404	376	737	421	670	425	420	2358	2625	2291
2	GFS31_RS12395	1.20019	-0.663046	-0.967015	0.429867	DUF1449 family protein [Leptolyngbya sp. BL0902]	1962	2053	2228	178	287	151	250	208	178	821	1030	795
2	GFS31_RS14730	1.11423	-0.597588	-1.05454	0.537902	bifunctional acetaldehyde-CoA/alcohol dehydrogenase [Leptolyngbya sp. BL0902]	15301	19958	22853	1314	2512	1379	1495	1282	1305	8897	10155	8687
2	GFS31_RS17915	1.26826	-0.743858	-0.854104	0.329704	glycogen/starch/alpha-glucan phosphorylase [Leptolyngbya sp. BL0902]	4015	4783	5646	936	1075	697	1627	1056	1154	2437	2920	1999
2	GFS31_RS18510	1.31237	-0.554903	-0.963069	0.205605	phosphate acetyltransferase [Leptolyngbya sp. BL0902]	895	1330	1646	150	227	175	232	157	177	446	520	398
3	GFS31_RS03110	-1.27817	0.744105	0.845817	-0.311756	cation:proton antiporter [Leptolyngbya sp. BL0902]	402	302	231	2364	2218	3056	4455	5318	3445	926	1058	841
3	GFS31_RS04190	-1.24785	0.62631	0.965539	-0.343995	NADH-quinone oxidoreductase subunit M [Leptolyngbya sp. BL0902]	149	84	94	635	692	1123	1886	2237	1308	304	361	288
3	GFS31_RS05175	-1.2607	0.782185	0.824205	-0.345686	SufS family cysteine desulfurase [Leptolyngbya sp. BL0902]	1077	1242	1082	6201	4187	5302	8073	7210	9571	2264	2875	2342
3	GFS31_RS05180	-1.30292	0.797385	0.771801	-0.266264	Fe-S cluster assembly protein SufD [Leptolyngbya sp. BL0902]	1169	1679	1751	9191	5754	8755	11488	10956	12659	3697	4035	3604
3	GFS31_RS05185	-1.32983	0.782747	0.757898	-0.21081	Fe-S cluster assembly ATPase SufC [Leptolyngbya sp. BL0902]	1003	1186	1302	7193	4285	7459	8927	8536	10393	3362	3367	2721
4	GFS31_RS13740	-0.767123	-0.920109	1.10965	0.577587	hypothetical protein [Leptolyngbya sp. BL0902]	86	81	83	95	39	51	1856	2404	1842	609	833	666
5	GFS31_RS02135	-1.22007	-0.161602	0.175674	1.206	ATP-dependent Clp protease ATP-binding subunit [Leptolyngbya sp. BL0902]	4080	2950	3007	6093	6661	7443	12474	12487	15403	23353	26771	17815
5	GFS31_RS02220	-1.24961	0.0505191	0.000791928	1.1983	peptidoglycan editing factor PgeF [Leptolyngbya sp. BL0902]	2518	1834	1515	3423	3601	5654	5869	5612	7023	10061	11108	9989
5	GFS31_RS04380	-0.843538	-0.0534324	-0.521904	1.41887	type II secretion system GspH family protein [Leptolyngbya sp. BL0902]	2524	2251	2166	3656	2551	3265	4056	3254	4097	7272	8418	7770
5	GFS31_RS04385	-1.02915	0.0864184	-0.391485	1.33421	prepilin-type N-terminal cleavage/methylation domain-containing protein [Leptolyngbya sp. BL0902]	1565	1396	1380	3014	2049	3090	3286	2570	3287	6582	7155	7237
5	GFS31_RS08070	-0.989113	-0.107446	-0.291033	1.38759	DNA starvation/stationary phase protection protein Dps [Leptolyngbya sp. BL0902]	1059	1293	1215	2241	1075	2083	2452	2328	2402	4341	4751	4331
5	GFS31_RS08200	-1.33021	0.119398	0.113852	1.09696	site-2 protease family protein [Leptolyngbya sp. BL0902]	1461	1301	1194	4134	3527	5865	6084	6316	8037	11810	14258	11454
5	GFS31_RS10115	-1.00666	-0.300359	-0.06838	1.3754	DUF2808 domain-containing protein [Leptolyngbya sp. BL0902]	155	137	85	181	143	155	317	257	260	426	527	378
5	GFS31_RS10415	-0.900214	0.114257	-0.573379	1.35934	hypothetical protein [Leptolyngbya sp. BL0902]	1353	2069	2335	3337	2552	3130	3276	2942	3159	6569	7961	6734
5	GFS31_RS10965	-0.41134	-0.446712	-0.634722	1.49277	hypothetical protein [Leptolyngbya sp. BL0902]	2770	2456	2333	2481	2541	1756	3855	2812	2986	5856	6900	4536
5	GFS31_RS11830	-0.644025	-0.484456	-0.361448	1.48993	cytosine deaminase [Leptolyngbya sp. BL0902]	555	450	510	471	500	472	801	695	842	1162	1299	1105
5	GFS31_RS12705	-1.06027	-0.224556	-0.0647058	1.34953	50S ribosome-binding GTPase [Leptolyngbya sp. BL0902]	2241	2000	1865	2935	2804	3797	4868	4674	6875	9980	11416	9462
5	GFS31_RS16295	-0.965949	-0.373308	-0.0482772	1.38753	AarF/UbiB family protein [Leptolyngbya sp. BL0902]	2109	1579	1715	2227	2276	2768	4151	4274	5634	9184	11174	7985
5	GFS31_RS16935	-1.3549	0.0174387	0.301609	1.03585	threonine synthase [Leptolyngbya sp. BL0902]	835	958	1027	4045	3178	3665	9604	6212	7089	12855	15225	9556
5	GFS31_RS18395	-1.16899	0.273223	-0.312909	1.20868	hypothetical protein [Leptolyngbya sp. BL0902]	195	213	174	558	440	591	548	440	582	1084	1457	1224
5	GFS31_RS20350	-0.625996	-0.658724	-0.178907	1.46363	TonB family protein [Leptolyngbya sp. BL0902]	75	33	89	54	57	48	127	138	135	439	546	458
5	GFS31_RS20390	-0.811595	-0.190961	-0.448008	1.45056	ABC transporter ATP-binding protein [Leptolyngbya sp. BL0902]	50	40	81	88	73	83	120	105	86	280	360	362
5	GFS31_RS20395	-0.523513	-0.229546	-0.716561	1.46962	iron chelate uptake ABC transporter family permease subunit [Leptolyngbya sp. BL0902]	64	27	46	48	39	50	56	57	52	110	159	115
5	GFS31_RS20400	-0.560698	-0.420006	-0.516704	1.49741	NA	18	16	39	26	21	20	30	43	27	87	88	50
5	GFS31_RS20470	-1.23722	0.0350208	-0.00940745	1.2116	DUF3854 domain-containing protein [Leptolyngbya sp. BL0902]	481	429	419	987	1279	712	1551	1270	1526	2714	3039	2001
5	GFS31_RS20950	-0.747278	-0.176756	-0.533827	1.45786	peptidoglycan-binding protein [Leptolyngbya sp. BL0902]	173	138	111	183	153	155	232	195	214	346	493	400
5	GFS31_RS21090	-0.436875	-0.110333	-0.876884	1.42409	hypothetical protein [Leptolyngbya sp. BL0902]	280	348	343	355	367	307	411	344	323	817	947	840
